# Supplementary material for: Correlation Analysis between Microbial Communities and Flavor Compounds during the Post-Ripening Fermentation of Traditional Chili Bean Paste
Source: Foods. 2024 Apr 16;13(8):1209. doi: 10.3390/foods13081209 (PMC11048965; doi:10.3390/foods13081209)
Supplement: Supplementary file 1 [file foods-13-01209-s001.zip]

Archive with 3 entries (3 files):
- Supplementary FigureS1.pdf
- Supplementary Table S1.xlsx
- Supplementary Table S2.pdf
