# Supplementary material for: Correlation Analysis between Microbial Communities and Flavor Compounds during the Post-Ripening Fermentation of Traditional Chili Bean Paste
Source: Foods. 2024 Apr 16;13(8):1209. doi: 10.3390/foods13081209 (PMC11048965; doi:10.3390/foods13081209)
Supplement: Supplementary file 1 [file foods-13-01209-s001.zip › Supplementary Table S1.xlsx]

## Sheet: Sheet1
Table S1 The relative content of flavor compounds in post-fermentation period of chili bean paste
	Name	R.T.(s)	Relative content（%）
			BP0	BP6
esters(33)	Methyl citronellate	785.096	0.44±0.03	-
	(E,E)-methyl linolelaidate	1404.01	0.51±0.09	-
	Methyl palmitoleate	1214	0.82±0.05	-
	9-Octadecenoic acid (z)-, methyl ester	1270.95	0.43±0.08	0.22±0.03
	2-phenylethyl acetate	1270.95	0.17±0.01
	Benzoic acid, 4-hydroxy-3-methoxy-, methyl ester	1415.26	0.27±0.03	-
	Methyl benzoate	975.86	-	0.22±0.01
	Methyl decanoate	771.068	1.07±0.09	0.98±0.09
	Ethyl laurate	1362.6	0.32±0.01	-
	Methyl (z)-10-pentadecenoate	1159.12	0.30±0.02	0.21±0.03
	Methyl 9.cis.,11.trans.t,13.trans.-octadecatrienoate	1620.03	-	0.31±005
	Methyl salicylate	942.008	0.49±0.10	2.64±0.50
	Ethyl tetradecanoate	941.84	0.35±0.01	1.01±0.03
	Undecanoic acid, methyl ester	1079.68	0.86±0.09	0.69±0.12
	Acetic acid, ethyl ester	879.932	0.18±0.01	0.05±0.00
	2-ethylbutyric acid, tetrahydrofurfuryl ester	180.716	-	0.29±0.01
	Hexanoic acid, methyl ester	371.48	0.14±0.03	0.28±0.03
	Hexanoic acid, ethyl ester	261.528	0.05±0.00	0.11±0.02
	Octanoic acid, methyl ester	506.468	0.39±0.05	0.45±0.08
	4-decenoic acid, methyl ester	646.16	-	0.17±0.04
	Benzoic acid, methyl ester	785.096	0.36±0.05	0.28±0.02
	Dodecanoic acid, methyl ester	833.144	1.58±0.12	2.35±0.13
	Methyl tetradecanoate	949.904	2.69±0.33	4.00±0.28
	Pentadecanoic acid, methyl ester	1079.77	0.46±0.07	0.30±0.06
	Hexadecanoic acid, methyl ester	1140.03	14.10±1.57	12.81±0.39
	Hexadecanoic acid, ethyl ester	1199.67	0.14±0.02	0.09±0.01
	Heptadecanoic acid, methyl ester	1218.2	0.10±0.01	0.04±0.00
	2(4h)-benzofuranone, 5,6,7,7a-tetrahydro-4,4,7a-trimethyl-	1253.98	0.08±0.00	0.22±0.04
	Methyl stearate	1281.2	0.45±0.07	0.38±0.08
	9-octadecenoic acid, methyl ester, (E)-	1307.66	1.90±0.17	2.49±0.44
	9,12-octadecadienoic acid (z,z)-, methyl ester	1319.26	5.63±0.01	5.61±0.01
	9,12,15-octadecatrienoic acid methyl ester, (Z,Z,Z)-	1345.36	1.40±0.14	1.40±0.14
	Methyl 2-(cyclopropylmethyl)propenoate	785.936	-	0.25±0.02
alcohols(15)	1-(1,3,3-trimethyl-2-methylenecyclohexyl)-3-methylbut-3-en-2-ol	1191.55	0.22±0.03	0.36±0.02
	2-methyl-1-propanol	362.912	0.12±0.01
	1-hexanol	611.468	0.45±0.01	0.25±0.00
	1-nonanol	850.028	0.15±0.02	-
	2-octanol	621.884	15.11±1.77	11.37±2.05
	3-hexen-1-ol	668	1.01±0.04	0.28±0.05
	Α-terpineol	879.277	0.37±0.04	0.47±0.02
	Benzeneethanol	1023.49	1.51±0.28	0.62±0.09
	Benzyl alcohol	1000.89	0.21±0.03	0.23±0.02
	Linalool	711.512	1.26±0.24	1.18±0.12
	2-furanmethanol	853.724	0.13±0.02	0.10±0.02
	1-hydroxy-3-methylbutane	477.74	1.26±0.23	0.43±0.06
	Linalool oxide	688.867	0.33±0.06	0.30±0.01
	Hotrienol	814.916	0.05±0.01	0.10±0.01
	Ethanol	213.392	0.41±0.04	0.17±0.03
aldehydes(10)	(2s)-2-methylbutanal	251.108	0.61±0.09	-
	5-methyl-2-furaldehyde	798.116	0.23±0.02	0.03±0.01
	(E)-2-heptenal	592.652	0.08±0.00	0.05±0.00
	(E)- 2-hexenal	494.456	0.15±0.01	0.28±0.02
	(E)-2-octenal	682.448	0.08±0.00	0.07±0.01
	Benzaldehyde	760.904	0.76±0.00	2.23±0.03
	Benzeneacetaldehyde	847.76	0.95±0.12	1.21±0.19
	Decanal	735.452	0.04±0.00	0.06±0.01
	Nonanal	650.571	0.17±0.03	0.21±0.03
	Octanal	559.136	0.05±0.00	0.03±0.00
ketones(15)	(4r,5s)-diphenyl-3-(3-phenyl-2(E)-propenoyl)-2-oxazolidinone	1583.56	0.18±0.03	0.23±0.01
	1,4-bis(formyloxy)-2-butanone	316.88	-	0.48±0.01
	1-hydroxy-3-phenylacetone	926.72	-	0.28±0.05
	1-methoxy-1-phenyl-2-propanone	556.952	0.16±0.02	0.14±0.03
	3,5,5-trimethyl- 2-cyclohexen-1-one	812.312	0.15±0.03	-
	2-octanone	555.188	0.58±0.10	0.30±0.05
	2-pentadecanone, 6,10,14-trimethyl-	1147.46	-	0.26±0.05
	2-pyrrolidinone	1104.55	0.19±0.02	-
	3,5-heptadien-2-one, 6-methyl-, (E)-	810.716	0.23±0.03	0.65±0.05
	3-hydroxy-4-methoxyacetophenone	1140.72	0.21±0.01	0.12±0.02
	3-pentanone	252.166	0.61±0.04	0.21±0.04
	4-cyclopentene-1,3-dione	808.783	0.11±0.01
	4-methyl-6(2-methylpropenyl)-2h-pyran-2-one	1098.71	0.13±0.02	-
	6-methyl-3,5-heptadiene-2-one	810.657	-	0.11±0.00
	Phenylmethylketone	603.74	0.11±0.02
pyrazine（6）	2,3,5,6 tetramethyl pyrazine	717.14	-	0.82±0.07
	2,5-dimethylpyrazine	591.308	0.13±0.03	-
	2,6-dimethylpyrazine	596.243	0.09±0.01	0.03±0.00
	2-ethyl-3,5-dimethylpyrazine,	706.556	0.05±0.00	-
	2-ethyl-6-methylpyrazine	644.228	0.29±0.03	-
	Tetramethylpyrazine	717.14	0.27±0.03	0.62±0.01
acids(12)	(s)-(+)-2-phenylbutyric acid	943.1	-	0.24±0.04
	Acetic acid	693.956	0.73±0.03	0.56±0.07
	Acetoxyacetic acid	694.124	0.24±0.05	0.15±0.02
	Butanoic acid	827.768	-	0.09±0.01
	3-methylbutanoic acid	758.216	0.68±0.14	-
	Cis-10-heptadecenoic acid	1239.98	0.21±0.03	-
	Cis-10-pentadecenoic acid	1159.18	0.26±0.03	0.12±0.01
	Hexanoic acid	975.188	0.14±0.01	0.39±0.05
	N-hexadecanoic acid	1167.8	0.35±0.06	0.65±0.07
	Nonanoic acid	1167.8	-	0.02±0.00
	Pentanoic acid	904.208	0.20±0.03	0.96±0.03
	Propanoic acid	762.752	0.41±0.08	-
alkene(10)	(s)-(-)-4-acetyl-1-methylcyclo-1-hexene	797.097	0.20±0.02	-
	（E,E）-2,6-dimethyl-1,3,5,7-octatetraene,	696.392	-	0.33±0.05
	2-acetyl-1-methylcyclopentene	810.8	0.31±0.02	-
	7-methoxy-5-ethoxy-2,2-dimethyl-2h-chromene	1348.99	0.42±0.08	0.12±0.02
	7-methoxy-6-ethoxy-2,2-dimethyl-2h-chromene	1348.9	-	0.05±0.00
	Benzene, 1-propenyl-	623.48	0.20±0.01	0.36±0.02
	D-limonene	470.516	0.10±0.00	0.14±0.02
	Hirsutene	342.643	0.48±0.02	0.89±0.14
	Α-selinene	903	0.39±0.03	-
	Β-myrcene	437.588	0.17±0.03	0.15±0.03
others(2)	2-amino-3-isopropenylpyridine	895.136	0.23±0.01	-
	4-vinylphenol	1294.14	0.13±0.01	0.41±0.07
